# Supplementary material for: OTULIN maintains skin homeostasis by controlling keratinocyte death and stem cell identity
Source: Nat Commun. 2021 Oct 8;12:5913. doi: 10.1038/s41467-021-25944-2 (PMC8501048; doi:10.1038/s41467-021-25944-2)
Supplement: Supplementary file 4 — Source Data [file 41467_2021_25944_MOESM4_ESM.xlsx]

## Sheet: Fig. 1C epidermal thickness
	5 measurements per mouse
	OTULINfl/fl	DKer OTULIN non-lesional	DKer OTULIN lesional
	18.2727	23.157	64.476
	10.6978	20.124	79.549
	16.5529	24.648	42.846
	8.7844	18.068	42.546
	19.221	20.791	39.904
	11.5472	19.4978	103.014
	13.5495	13.9926	58.4671
	14.1583	15.4333	86.8278
	18.1152	17.1774	67.892
	10.8739	13.9314	85.4629
	13.0486	24.2423	50.0242
	12.638	12.5931	113.409
	13.7075	19.0519	172.566
	14.9683	14.0745	91.597
	15.0851	20.6874	41.5842
	12.8518	22.6517	71.2893
	15.4001	12.7903	103.305
	12.4742	11.3648	66.6072
	19.7177	18.428	57.5154
	18.4643	9.34793	62.0783
	12.5795	15.6456	63.3159
	12.4366	20.4178	64.8493
	11.4931	16.3334	62.6716
	11.2958	16.313	49.4141
	7.83849	22.8096	86.1948

## Sheet: Fig. 1D TEWL
	WT	KO nl	KO les
week 7	2	2.3	4
	3.1	1.2	4.3
	1.9	1.3	16.1
	1.9	3.7	20.1
	1.3	1.3	5.4
	1.8	6.5	12
	3.6	2	18.4
	0.8	1.8	7.4
	1.7	4.1	14.8
	1.1	3.2	7.4
	1.3	1.7	14.2
	2.2	5.7	17.4
	0.4	1.6	10.9
	1.5	1.8	12.6
	0.8	2.4	2.5
	0.2	3.4	11.4
	0.4	2.1	20.6
	0.3	4.2	13.8
	2.5	3.4	12.2
	0.5	4.6	12.9
	2.4
	0.8
	2.2
	1.8
	2
	1.6
	2.1
	0.3
	1.2
	2.1
week 8	2.4	2.5	3.4
	1.3	2.6	5.3
	1.5	4.8	31.9
	2.7	3	37.5
	0.8	1	7.2
	0.4	2.4	7.8
	1.1	2.2	5.3
	1.2	6.8	20.2
	0.2	0.7	17.8
	1.4	2.3	13.8
	0.4	2.1	18.1
	0.2	3.2	13.1
	0.3	2.5	16
	0.8	2.7	5.3
	0.6	5.8	28.8
	1.8	3.1	6.8
	1.6	3	4.8
	1.4	4.2	42
	0.8	4.5	9.1
	0.3	3.1	3.8
	1.6	3.3	62.5
	1.2	3.1	30
		2.8	5.1
		1.8	9.4
week 9	1.1	2.1	22.2
	1.4	2.6	22.8
	0.9	4.4	24.1
	0.7	2.3	32.1
	0.9	2.3	32.4
	2	2.3	4.4
	1.5	3.1	21.6
	1.4	2.2	30.1
	1.2	2.4	16.1
	1.4	2.3	8.5
	0.8	3.2	48.8
	0.4	5.3	32.8
	1.1	4.6	31.8
	0.8	6.5	30.4
	0.4	2.6	24.8
	0.6	2.9	8.9
	1.2	4.8	37.8
	1	3.6	43
	1.1	6.5	5
	1.3	1.3	48.3

## Sheet: Fig. 1F IL-4,-6,-13,... express
	IL-4			IL-6			IL-13
	WT	KO		WT	KO		WT	KO
	1.3752e-05	0.00080151		2.4278e-05	0.00126206		0.00013358	0.00255051
	3.3209e-06	0.00276214		5.8752e-05	0.00364466		0.00027658	0.00302259
	4.8789e-06	0.00015613		4.8789e-06	0.0001175		0.00010089	0.00069053
	9.657e-06	0.00567958		7.4366e-05	0.0133687		6.4964e-05	0.00299132
	5.7344e-05	0.00190631		1.0978e-05	0.00519018		6.9386e-05	0.00723897
	1.117e-05	0.00723897		1.9314e-05	0.0134151		0.000217	0.0185814
	6.9868e-05	0.00115331		0.00015721	0.00105029		0.00044931	0.0110869
	7.7793e-05	0.00053991		0.00034647	0.00050902		0.0007609	0.00539186
	TNF			S100A8
	WT	KO		WT	KO
	0.00118163	0.00408627		0.287175	81.0084
	0.0013955	0.00272411		0.399149	104.691
	0.00196671	0.00677765		2.44528	29.0406
	0.00111017	0.0740683		0.386891	65.1187
	0.00264045	0.00517222		1.22688	91.7731
	0.00151129	0.00417213		0.231647	98.7015
	0.00156459	0.00548611		1.3333	47.5048
		0.00334217		2.18859	33.2435
Samples		Eef1a1 CNRQ	HPRT1 CNRQ	MATR3 CNRQ	MCP1 CNRQ
WT 497 1L		1.11329	0.639271	0.898236	0.207522
WT 497 1R		1.04838	0.86324	0.953849	0.29179
WT 497 1B		1.10178	0.754103	0.907624	0.11864
WT 497 2L		0.989542	0.989314	1.01057	0.354289
WT 497 2R		1.02207	0.828075	0.978403	0.197009
KO 16074		1.00568	1.17922	0.994355	1.66786
KO 16075		0.885665	1.20957	1.12909	4.94053
KO 16077		0.903231	1.5187	1.10714	5.36905
KO 503 1R		1.0115	1.14301	0.988628	7.99815
KO 503 1B		0.944856	1.18468	1.05836	5.63598
mq		NaN	NaN	NaN	NaN
no RT		1.03754	0.174283	0.963818	14.1854
no template		1.16191	0.455703	0.860651	0.882499

## Sheet: Fig. 1G cyto- & chemokines
	IL-6 WT	IL-6 KO	TNF WT	TNF KO	IL-17 WT	IL-17 KO	MCP-1 WT	MCP-1 KO
	3.7	40.39	212.77	426.92	155.22	266.64	158.21	197.37
	10.58	60.32	61.48	392.11	127.4	414.59	184.82	260.15
	2.01	13.51	108.66	411.43	150.18	159.67	206.51	194.27
	1.42	80.38	182.76	567.41	104.43	116.2	151.17	175.1
	2.35	10.11	68.67	258.11	71.33	281.93	143.96	215.44
	1.01	14.63	108.66	145.53	208.86	211.86	151.17	215.44
	1.54		156.66	496.94	102.52	122.54	104.25	224.17
	1.71		141.82	334.39	66.67	264.37	140.28	257.48
	2.57				173.79	266.18	99.84	273.31
	1.54				75.13	292.55	191.15	241.13
	1.8				124.9		140.28
	1.63						132.75
							108.57

## Sheet: Fig. 2B cl casp 3 & Ki67 count
							Ki67+ cells
							WT	KO next to lesion	KO lesion
							2	39	115
							1	38	138
							2	85	85
							3	98	98
							2
							3
							Cleaved caspase-3 positive cells
							WT	KO next to lesion	KO lesion
							0	3	13
							0	4	17
							0	4	7
							0	10	10
							1	6	25
							0	8	23
							0
							0
							0

## Sheet: Fig. 2E epidermal thickness pup
	WT	KO
	49.51	35.654
	53.335	30.286
	22.078	31.934
	39.36	35.68
	49.841	47.667
	41.485	59.024
	40.422	40.611
	41.064	30.168
	37.873	41.897
	24.6	25.591
	30.686	40.368
	30.668	45.319
	24.481	37.847
	42.335	51.599
	24.685	33.072
	37.958	43.22
	24.615	47.312
	36.212	37.097
	32.993	29.509
	27.329	44.511
	38.424	50.121
	41.394	40.051
	38.138	39.224
	33.556	55.826
	32.482	46.675
	40.539	37.654
	27.467	41.042
	30.106	58.587
	35.583	30.823
	45.306	39.776
		29.304
		37.83
		24.785
		59.265
		36.535
		44.491
		40.72
		44.952
		28.338
		39.003

## Sheet: Fig. 2F cl caspase 3 pups
	WT	KO
	1.53639	4.85981
	0.6876	7.83737
	2.98329	4.50641
	1.16986	5.69801
	2.24161	5.61951
	1.42425	5.92867
		3.76884
		4.60707

## Sheet: Fig. 3B cyto- & chemokines 
	IL-6
	OTULINfl/fl	DKer OTULIN	DKer OTULIN TNFR1-/-	DKer OTULIN TNFR1+/-	DKer OTULIN RIPK1D138N/D138N	DKer OTULIN FADD MLKL
	3.7	40.39	8.74	17.4	1.54	0.84
	10.58	60.32	2.97	3.24	2.49	0.61
	2.01	13.51	2.62	2.4	7.73	0.68
	1.42	80.38	3.33	6.01	5.14	0.68
	2.35	10.11	1.97	5.15		0.8
	1.01	14.63	1.54	26.8
	1.54		1.88	15.49
	1.71
	2.57
	1.54
	1.8
	1.63
	TNF
	OTULINfl/fl	DKer OTULIN	DKer OTULIN TNFR1-/-	DKer OTULIN TNFR1+/-	DKer OTULIN RIPK1D138N/D138N	DKer OTULIN FADD MLKL
	212.77	426.92	113.33	469.65	121.52	22.6
	61.48	392.11	123.36	372.82	116	20.88
	108.66	411.43	121.52	269.5	173.23	94.04
	182.76	567.41	116	263.8	98.28	15.72
	68.67	258.11	130.73	214.66		15.72
	108.66	145.53		182.76
	156.66	496.94		112.33
	141.82	334.39
	IL-17
	OTULINfl/fl	DKer OTULIN	DKer OTULIN TNFR1-/-	DKer OTULIN TNFR1+/-	DKer OTULIN RIPK1D138N/D138N	DKer OTULIN FADD MLKL
	102.34	266.64	176.02	179.89	102.34	23.7
	78.43	414.59	71.63	189.43	78.43	10.94
	99.88	159.67	185.85	124.45	99.88	6.53
	130.8	116.2	153.14	245.66	130.8	14.94
	71.33	281.93	193.01	190.33		11.94
	208.86	211.86	55.46	219.35
	102.52	122.54	65.94	174.08
	66.67	264.37
	173.79	266.18
	75.13	292.55
	124.9

## Sheet: Fig. 3C Epidermal thickness
3 mice for each line
10 measurements per image for 3 images
	Epidermal thickness
line	WT			KO nl			KO les			TNFR			RIPK1			MLKL FADD
mouse	biological replicate 1	biological replicate 2	biological replicate 3	biological replicate 1	biological replicate 2	biological replicate 3	biological replicate 1	biological replicate 2	biological replicate 3	biological replicate 1	biological replicate 2	biological replicate 3	biological replicate 1	biological replicate 2	biological replicate 3	biological replicate 1	biological replicate 2	biological replicate 3
technical replicate 1	11.747	12.284	8.74769	6.662	9.19399	6.73463	120.039	51.9183	36.8766	7.49088	15.1348	4.74409	8.79901	10.1698	10.7941	5.91759	12.1737	8.25142
	11.3943	7.73925	8.2899	8.43095	13.8247	10.0826	84.256	63.2314	49.2903	8.28767	10.6237	11.5645	9.46021	7.36656	13.0611	7.15391	9.12482	13.6389
	9.83442	5.33718	11.7565	7.67945	22.8911	7.75492	53.15	47.1128	61.5815	9.65758	17.2832	10.1786	9.89579	10.8978	12.2607	7.31267	13.2197	10.6105
	8.92735	5.96955	9.17907	8.70563	14.4637	13.0314	75.379	71.112	77.4929	7.93132	12.104	7.00501	9.70424	9.72825	8.94724	5.53463	15.715	6.28025
	8.97783	5.86943	10.948	7.07796	8.47624	9.25357	53.5452	52.7489	91.9924	10.0882	6.03553	9.67727	6.42352	11.0012	10.2308	4.96646	9.56598	9.48091
	13.14	5.63369	6.67875	6.91072	14.1636	10.9295	49.6712	51.6907	73.3708	7.72886	7.16216	12.2584	10.5321	11.2914	8.54911	9.70682	9.95075	11.4397
	8.01195	7.36483	8.97229	9.29637	11.3573	13.4481	73.3848	85.3919	41.0171	8.31989	6.4053	14.863	8.35524	8.3529	11.2017	15.5258	7.58656	11.3122
	10.15	8.08161	12.4404	8.7564	19.7694	10.8471	40.2555	78.9431	44.7565	16.7755	8.17196	11.9499	11.6282	9.41068	9.43229	6.89051	11.3405	7.41728
	11.0644	5.47247	8.24366	9.85411	10.5887	12.7973	65.9572	71.3746	116.204	12.2077	9.61583	8.45515	8.33045	8.57377	12.494	7.42429	10.4696	7.83054
	9.16444	7.79478	8.5134	7.33455	9.23123	9.1215	86.7527	133.453	68.5516	9.06243	9.20635	9.26735	7.1991	10.386	10.8152	7.04534	9.04234	11.807
average	10.2412	7.15468	9.37696	8.07081	13.396	10.4001	70.2391	70.6976	66.1134	9.755	10.1743	9.99633	9.03279	9.71783	10.7786	7.7478	10.8189	9.80687
technical replicate 2	12.5678	5.82	10.5704	6.38949	19.7694	10.0262	77.6946	38.3277	88.4032	13.4474	10.6934	9.1328	9.9954	8.47742	15.4863	7.9984	5.14503	7.00605
	8.81864	6.78565	8.93594	9.3205	16.2357	15.5042	79.3738	52.2032	53.7116	8.91632	6.15129	11.7574	6.98475	8.32527	6.65914	4.81444	13.6252	7.12433
	12.8538	5.76973	11.3999	10.1135	10.3879	13.5519	50.3602	52.0522	53.6547	11.8695	5.61551	18.0725	8.98946	5.69855	8.72808	7.32646	6.64983	14.0194
	7.73644	10.6077	13.1397	10.7977	9.56138	12.0676	70.4774	70.7118	186.65	10.3687	8.06169	16.9954	9.15542	7.97157	9.31012	11.5372	8.10634	8.74963
	6.47998	6.99362	10.1243	9.60901	9.54939	9.78591	65.0822	73.7198	69.7782	9.82959	17.0731	9.07782	7.61178	9.50215	10.4903	5.60133	10.3291	9.83918
	8.95475	8.15689	14.3932	6.11021	12.5507	11.2581	115.855	92.9305	42.5327	10.4859	14.1695	12.9403	8.6791	7.66312	8.4744	17.4477	9.33198	13.2964
	7.52539	6.64676	8.3302	8.72542	11.182	12.2014	37.9647	50.0044	92.1061	7.42508	7.32687	9.2224	11.117	7.71719	13.115	8.2891	4.34603	5.84298
	11.2548	5.94263	7.49606	8.893	12.4256	14.9756	55.0198	80.5769	50.9813	8.91601	14.5863	18.0503	10.5018	8.84226	7.23423	8.26506	10.7321	9.64166
	7.6082	9.50538	7.35841	8.3683	10.409	14.2593	55.5478	134.233	72.5873	12.1009	10.2319	10.9056	6.70863	9.9572	10.5517	17.1271	5.62849	12.7845
	15.67	12.7724	9.43235	11.4965	8.35402	15.718	87.4578	124.054	114.716	7.71638	16.7749	10.2685	7.59283	7.72421	13.3786	9.14168	12.7209	8.26205
average	9.94697	7.90008	10.1181	8.98236	12.0425	12.9348	69.4833	76.8813	82.5121	10.1076	11.0684	12.6423	8.73362	8.18789	10.3428	9.75484	8.6615	9.65662
technical replicate 3	8.05483	6.63066	10.6152	12.3165	11.3668	14.2891	120.489	51.2404	88.2476	9.37009	10.6251	8.91958	6.77725	8.27655	9.3313	5.03907	8.56575	4.69173
	11.0838	8.9841	8.72998	5.75676	10.9768	12.0018	125.545	82.0817	58.4241	8.01014	5.78451	9.58435	8.29726	8.41738	8.1581	9.05239	11.6715	13.0839
	12.9532	8.20723	9.102	7.9937	9.19248	9.69974	45.5896	81.1365	138.756	6.70675	11.7977	19.1743	7.51698	12.4796	8.35913	4.15657	10.9159	7.59988
	12.0975	8.7084	12.9506	10.3364	9.36584	13.2222	84.422	76.3082	78.6985	11.7981	10.3035	10.0688	7.88508	9.65415	11.7592	7.38874	7.97928	11.3522
	8.39567	9.79951	12.8902	14.0546	8.78564	10.2179	56.554	56.8669	69.0899	12.1863	11.6884	6.98552	8.18525	9.8518	9.67595	9.3965	12.4	13.9367
	9.45839	9.08996	8.59348	6.15263	15.4398	7.03895	61.2156	28.4556	70.4305	8.41565	11.9059	8.94095	8.36962	9.03081	7.11896	7.00368	8.83429	10.3524
	8.86325	7.66761	9.56225	9.2061	12.7678	7.55215	64.401	58.7868	56.0312	8.90107	9.25408	6.90817	7.33737	11.2639	15.6662	6.60265	10.6027	6.41189
	10.6673	5.27957	13.9169	10.6259	6.20568	13.3017	49.8682	56.1195	48.6728	16.5965	11.9374	5.8161	8.18162	9.26075	9.97351	5.7002	7.08968	7.7847
	10.3837	7.8655	6.43548	7.44769	9.90646	6.7148	64.7768	58.0387	35.4334	11.0266	15.6094	9.85957	5.89539	13.4971	8.89584	7.67522	7.92605	8.73061
	7.66602	6.20132	13.1608	6.78328	11.4599	8.12702	78.5695	41.3146	84.3019	6.28633	8.68062	6.51957	8.99964	8.43248	7.73777	9.97313	5.31815	11.6073
average	9.96236	7.84339	10.5957	9.06735	10.5467	10.2165	75.1431	59.0349	72.8086	9.92974	10.7587	9.2777	7.74455	10.0165	9.6676	7.19882	9.13034	9.55514

## Sheet: Fig. 3D Cell viability
relative number of sytox green cells = green object count/confluency
experiment 1									*= equipment failed to focus					experiment 2																	experiment 2
WT 1	confluency				green object count				relative number of sytox green cells					WT 2	confluency					green object count					relative number of sytox green cells						WT 3	confluency Technical replicate 1				confluency Technical replicate 2				confluency Technical replicate 3					green count Technical replicate 1				green count Technical replicate 2
Elapsed	IFN	IFN + TNF	TNF		IFN	IFN + TNF	TNF		IFN	IFN + TNF	TNF			Elapsed	IFN+Un	IFN + TNF	TNF (no IFN)	Un (no IFN		IFN+Un	IFN + TNF	TNF (no IFN)	Un (no IFN		IFN+Un	IFN + TNF	TNF (no IFN)	Un (no IFN			Elapsed	IFN + TNF	IFN	TNF	UN	IFN + TNF	IFN	TNF	UN	IFN + TNF	IFN	TNF	UN		IFN + TNF	IFN	TNF	UN	IFN + TNF
2	73.1571	64.3576	72.0507		20	31	23.2222		0.273384	0.481683	0.322304			0	65.5128	70.7103	70.968	71.4011		176.333	157.222	201.778	189.556		2.69159	2.22347	2.84322	2.6548			0	50.8171	39.2621	38.1883	34.0133	46.5045	44.6293	40.7048	42.9673	45.6134	46.1898	41.4717	39.9744		31.8889	19.1111	16.2222	13.8889	35.1111
4	58.5116	51.3041	59.2533		25.1111	49	27.7778		0.429165	0.955088	0.468797			2	76.2235	75.4436	79.4031	79.0285		271.445	251.222	292.667	264		3.56117	3.32993	3.68583	3.34057			2	47.6655	39.662	39.4098	33.4571	46.4124	44.6869	39.9311	41.8899	46.6073	45.1483	41.698	38.9761		47.1111	30.2222	31.8889	22.8889	43.3333
6	53.9147	45.5158	22.9378		34.2222	72.2222	*		0.634747	1.58675	*			4	77.4469	76.7763	80.0508	80.0677		288	288.667	312.445	278.889		3.71868	3.75984	3.90308	3.48316			4	50.1994	38.292	37.0022	31.7833	45.234	46.1951	38.3161	42.9623	43.545	45.9245	38.3923	38.0631		54.8889	33.4444	35	25.2222	49.1111
8	55.8349	48.0358	56.1225		45.5556	94	45		0.815897	1.95688	0.801817			6	78.1734	78.1465	80.4985	79.7712		304.778	323.555	333.445	293.889		3.89874	4.14037	4.14225	3.68415			6	47.7454	39.4809	36.8239	31.6723	44.0546	46.2059	38.7657	40.6385	43.9936	46.8917	38.1099	37.9867		70.5556	38.3333	38.6667	27.6667	62.3333
10	51.0157	42.8487	19.7645		51.1111	99.4444	*		1.00187	2.32083	*			8	78.3855	79.1186	80.7216	80.6862		322.778	356.778	348.555	304.222		4.11783	4.50941	4.31799	3.77044			8	48.4983	39.5025	38.3874	31.9485	45.9464	46.64	39.7768	41.3006	44.5893	47.2227	39.9618	37.8783		87.7778	44.7778	44.3333	31.5556	72.4444
12	56.1539	44.6902	25.2787		59.8889	113.333	*		1.06651	2.53598	*			10	79.1435	80.8703	82.1153	81.1831		334.333	378.778	361.667	317.555		4.22439	4.68377	4.40438	3.91159			10	49.8242	40.0246	38.2925	33.1382	46.5971	48.0431	41.4501	43.6797	45.6304	47.3214	40.6445	40.0688		103.222	51.4444	50.2222	35.6667	87.1111
14	52.4849	42.2344	16.6867		61.5556	117.667	*		1.17282	2.78604	*			12	78.7275	80.8187	81.811	81.5931		344.445	389.778	369	321.667		4.37515	4.82287	4.51039	3.94233			12	46.1613	40.7756	38.1612	33.4772	47.1725	47.0198	41.7521	45.1734	45.6692	48.6517	39.9745	39.2314		116.444	56.1111	55.5556	41.1111	98.2222
16	53.994	43.2332	22.2809		67.8889	124.778	*		1.25734	2.88616	*			14	79.3547	80.9508	83.1556	81.8777		350.555	403.555	376.889	333.222		4.41758	4.9852	4.53233	4.06975			14	49.1032	41.3066	38.1213	34.3764	45.7076	48.982	41.2381	44.7097	43.7661	49.2801	41.0702	40.1327		126	61.4444	60.2222	43.8889	107.667
18	51.5888	41.5757	16.5698		66.6667	125.444	*		1.29227	3.01726	*			16	79.433	80.8137	84.0704	82.5127		362.889	420.111	390.555	337.778		4.56849	5.19851	4.64558	4.09365			16	46.343	41.9386	38.5522	33.983	45.9966	49.5124	41.9474	46.155	46.0488	49.8944	41.3937	39.2199		137.778	65.5556	65.4444	50.3333	117.889
20	54.3194	43.1529	22.8985		72.6667	139.111	*		1.33777	3.22368	*			18	80.2012	79.8577	83.6391	82.9182		375.333	431.222	400.333	346.889		4.6799	5.39989	4.78643	4.18351			18	46.0668	42.2233	38.7746	34.2481	44.5292	48.5282	41.8803	44.9072	43.321	51.1819	42.4776	41.7995		149	72	70.4444	52.1111	128
22	51.7206	40.0886	17.7617		73.8889	144.111	*		1.42862	3.59482	*			20	79.9553	79.389	84.7	83.691		383.222	441.111	404.667	349.445		4.79296	5.55632	4.77765	4.17541			20	44.4256	41.0443	38.3967	34.4977	44.7595	49.3903	40.0955	44.8447	43.4181	50.7797	41.9168	41.4491		162.444	77.2222	77.6667	56.4444	141
24	65.589	55.0829	67.8463		103.778	175.889	83.5556		1.58224	3.19317	1.23154			22	79.8137	79.5771	85.0446	84.7643		398.333	455	414.333	356.333		4.99079	5.71773	4.87195	4.20381			22	43.4133	40.4914	38.1949	33.9233	43.6618	50.0108	40.7801	47.275	43.448	50.8074	41.7636	41.1082		176.111	83	83.1111	58.5556	154.333
														24	79.7541	79.6646	85.6223	84.9675		411.778	470.222	417.555	364.778		5.16309	5.90252	4.87672	4.29315			24	43.305	42.0129	39.2998	34.168	44.6559	49.8373	41.2699	46.4325	42.7805	51.6074	41.4793	42.1481		189.111	90.5556	89.7778	62.1111	169
KO 1	confluency				green object count				relative number of sytox green cells					KO 2	confluency					green object count					relative number of sytox green cells						WT 4	confluency Technical replicate 1				confluency Technical replicate 2				confluency Technical replicate 3					green count Technical replicate 1				green count Technical replicate 2
Elapsed	IFN	IFN + TNF	TNF		IFN	IFN + TNF	TNF		IFN	IFN + TNF	TNF			Elapsed	IFN+Un	IFN + TNF	TNF (no IFN)	Un (no IFN		IFN+Un	IFN + TNF	TNF (no IFN)	Un (no IFN		IFN+Un	IFN + TNF	TNF (no IFN)	Un (no IFN			Elapsed	IFN + TNF	IFN	TNF	UN	IFN + TNF	IFN	TNF	UN	IFN + TNF	IFN	TNF	UN		IFN + TNF	IFN	TNF	UN	IFN + TNF
2	41.9135	39.7156	54.2016		19.8889	20.7778	22.2222		0.474522	0.523164	0.409992			0	26.9773	21.8861	22.0431	22.4077		97.3333	77.7778	84.2222	69.3333		3.60798	3.55376	3.82079	3.09418			0	59.488	55.3023	44.3068	43.0408	62.0764	50.2162	56.2569	45.7843	59.7946	57.4786	48.4958	44.1041		44	43.2222	30.2222	40.1111	45.4444
4	32.4471	28.6093	43.9682		29.1111	71.2222	29.7778		0.897186	2.48948	0.677257			2	31.1736	26.4145	27.0527	27.1453		146.222	118	114.333	109.778		4.69058	4.46725	4.22632	4.04408			2	57.3347	54.878	43.4074	43.4184	57.6747	50.322	56.7171	45.2832	58.4788	57.9709	45.6405	44.6385		63.2222	53	41.4444	53.1111	62.3333
6	28.7714	25.2042	40.2035		45.6667	109.889	41.3333		1.58722	4.35995	1.0281			4	33.4981	29.5985	29.4015	29.2971		156.556	151.667	134.556	118.667		4.67357	5.12414	4.57649	4.05046			4	55.8505	54.0334	40.9208	42.4177	57.6053	50.2364	54.6419	43.7074	54.7808	60.2001	44.5496	41.6525		69	55.5556	47.1111	55.7778	67.8889
8	30.4459	26.544	40.145		58.2222	131.333	55.6667		1.91231	4.94776	1.38664			6	35.2557	31.5006	30.7237	30.5434		163.778	176.556	149.222	125.889		4.64543	5.60484	4.85691	4.12163			6	56.2889	56.5812	41.4725	43.4168	57.1587	49.7743	54.4683	42.1786	55.8262	60.9216	44.7066	44.2046		79.8889	62.3333	52.8889	57.5556	78.2222
10	29.7248	25.2361	39.9082		65.6667	145.778	64.8889		2.20916	5.77655	1.62596			8	35.6129	32.136	31.6899	31.4541		169.889	193.333	158.889	131.556		4.77043	6.01609	5.01386	4.18246			8	59.0499	55.48	41.8579	42.9919	55.8965	50.9016	56.6663	43.5011	54.6375	61.6265	46.273	43.7095		97.3333	67.1111	57	62.3333	95.5556
12	31.7392	28.1773	45.2569		69.6667	160	74.7778		2.19497	5.67833	1.65229			10	36.0687	32.2531	32.5005	31.6358		174.333	204.333	167	136.778		4.83337	6.3353	5.13838	4.32351			10	57.4489	56.08	43.3614	45.9528	56.386	53.5185	55.5831	44.8935	56.9945	64.9986	47.4213	44.522		114.444	74.1111	63.3333	64.3333	111.667
14	29.9586	25.75	41.2991		72.6667	169.889	78.6667		2.42557	6.59762	1.9048			12	36.8205	32.5013	32.6107	31.5608		181.556	211.222	174.222	143.556		4.93083	6.49888	5.34249	4.54854			12	56.729	58.3152	43.3716	45.6031	57.8405	52.6902	56.9622	47.2449	58.0835	61.9601	48.8814	44.4518		129.222	79.2222	69.7778	67.7778	126
16	31.1577	28.203	45.6224		76.6667	182.556	83.4444		2.4606	6.47291	1.82902			14	35.388	32.1031	32.4644	31.8223		190	219	183.111	149.556		5.36905	6.82177	5.64036	4.69971			14	57.1951	58.3814	43.0377	45.0364	59.2469	54.6972	57.0275	46.8992	56.5717	65.1986	47.8909	45.8642		142.889	82.8889	71.6667	72.3333	138.556
18	29.56	24.9918	42.2413		79.1111	189.667	84.5556		2.67629	7.58916	2.00172			16	36.2278	32.7791	32.138	32.2544		194.889	223.333	187.667	152.444		5.37954	6.81328	5.83941	4.72632			16	57.322	57.5331	42.0825	46.5449	58.383	55.2127	59.7346	46.7614	57.8464	64.9321	49.6766	45.8257		156	87.7778	76	76.3333	149.333
20	35.3115	28.0467	46.6969		85.4444	195.556	89.8889		2.41974	6.97251	1.92494			18	34.9671	32.2016	32.1892	32.0287		199.444	229.444	192.889	156.556		5.70378	7.12524	5.99235	4.88797			18	54.8789	58.9893	44.1253	46.4492	56.7378	54.3399	58.7999	47.706	56.8442	63.6411	49.4065	49.1188		169.667	97.2222	82.7778	78.7778	163.222
22	32.0825	25.2623	44.0641		86.5556	197.778	90.1111		2.69791	7.82898	2.045			20	34.7759	31.2063	32.2417	32.2646		207.222	234	196.667	161.556		5.95879	7.49848	6.09977	5.00721			20	56.8314	58.8363	43.3324	48.3068	55.9183	55.1857	57.9915	48.8419	58.2289	66.2732	48.8907	49.1785		182.333	100.667	88.4444	79.8889	175.889
23.8667	41.8596	32.1262	54.9039		88.6667	217	104		2.11819	6.75461	1.89422			22	34.0375	30.8148	32.3269	32.2685		207.444	237.889	198.778	164.222		6.09459	7.71997	6.14898	5.08924			22	55.959	58.7263	45.0502	47.0765	55.4342	56.5863	57.4966	48.4031	55.946	65.3254	52.6372	48.0048		198.111	107.889	94.2222	84.3333	190.778
														24	34.202	30.6061	32.3617	32.0196		209.778	239.111	203.222	167.667		6.13349	7.81254	6.27972	5.23637			24	54.9002	57.2218	44.8659	48.969	56.4131	56.2963	58.9751	48.9719	56.8722	62.2389	51.0102	48.9653		210.222	113.889	97.4444	87.1111	208.667
																															KO 3	confluency Technical replicate 1				confluency Technical replicate 2									green count Technical replicate 1				green count Technical replicate 2
																															Elapsed	IFN + TNF	IFN	TNF	UN	IFN + TNF	IFN	TNF	UN						IFN + TNF	IFN	TNF	UN	IFN + TNF
																															0	59.3653	52.2187	53.4982	44.6347	59.9129	49.7653	46.827	45.3064						18.2222	29.5556	24	33.6667	20.1111
																															2	55.8308	53.2913	53.2208	45.4095	54.9531	48.389	46.3872	42.1472						30.1111	39.6667	37.2222	41.7778	27.4444
																															4	47.6486	51.0849	51.7481	42.7219	48.441	46.8087	45.0152	40.5778						64.5556	47.8889	48.4444	43.6667	58.1111
																															6	45.8718	53.7689	49.0065	44.1063	47.3419	48.7503	44.0089	41.5709						119.667	57.3333	70.1111	50.8889	106
																															8	46.6548	52.3629	51.2823	42.1796	46.0332	46.6939	44.8406	41.8346						153.444	62.4444	85	54.7778	139.889
																															10	47.176	54.446	53.0635	44.3458	47.7531	48.5211	46.1661	40.4077						174.333	68.6667	96.6667	56.4444	161.778
																															12	45.8992	53.6481	51.3803	43.9659	44.5999	49.6157	45.1982	42.8032						192.333	73.2222	105.889	60.6667	176.444
																															14	43.8701	53.9736	49.7958	43.9031	42.6239	49.981	47.4372	41.8726						205.444	77.8889	116.778	64.3333	190.444
																															16	45.0218	53.2733	50.527	44.2528	40.5867	47.3272	47.001	42.0777						222.222	82.1111	125.667	67.6667	209.444
																															18	41.3424	55.0826	48.3588	45.3297	40.7155	49.3915	46.4026	41.9258						237.111	88.7778	132.222	72.1111	228.333
																															20	39.2099	52.8192	51.0698	45.2341	38.9679	49.2876	45.6556	43.3318						251.667	94.3333	140.444	76.6667	242.778
																															22	39.4594	51.6223	50.9232	46.2737	37.6927	46.2778	48.1535	42.6924						263.555	103.556	148.333	78.6667	258
																															24	37.009	53.0677	51.6695	45.9335	35.831	48.2991	46.6093	42.3942						273.555	112.556	155.444	83.8889	268
[truncated: 24 more columns]

[truncated: 23 more sheets: Fig. 4d, Fig. 4f, Fig. 5B gene expression, Fig. 5D prevalence lesion IFNAR, Fig. 5E cyto- & chemokines, Fig. 5F Epidermal Thickness, Fig. 6E TEWL anakinra treatment, Fig. 6G TEWL a-ccl2 treatment, Fig. 7B L272P offspring, Fig. 7D Epidermal Thickness, Suppl Fig. 2A wound healing, Suppl Fig. 3B cyto- & chemokine, Suppl Fig 3g, Suppl Fig. 4C , Uncropped blots_Fig,1h, Uncropped blots_Fig.2c, Uncropped blots_Fig.3f, Uncropped blots_Fig.3fbis, Uncropped blots_Fig.3g, Uncropped blots_Fig.7e …]
